# Supplementary material for: Clinical Outcomes after International Referral of Uveal Melanoma Patients for Proton Therapy
Source: Cancers (Basel). 2021 Dec 13;13(24):6241. doi: 10.3390/cancers13246241 (PMC8699723; doi:10.3390/cancers13246241)
Supplement: Supplementary file 1 [file cancers-13-06241-s001.zip]

Archive with 1 entries (1 files):
- cancers-1494914-supplementary.pdf
